# Supplementary material for: Calculated Maximal Volume Ventilation (cMVV) as a Marker of Early Respiratory Failure in Amyotrophic Lateral Sclerosis (ALS)
Source: Brain Sci. 2024 Feb 3;14(2):157. doi: 10.3390/brainsci14020157 (PMC10887238; doi:10.3390/brainsci14020157)
Supplement: Supplementary file 1 [file brainsci-14-00157-s001.zip]

Archive with 1 entries (1 files):
- brainsci-2759241-supplementary.pdf
